# Supplementary material for: Liquid Metal Fibers with a Knitted Structure for Wearable Electronics
Source: Biosensors (Basel). 2023 Jul 7;13(7):715. doi: 10.3390/bios13070715 (PMC10377294; doi:10.3390/bios13070715)
Supplement: Supplementary file 1 [file biosensors-13-00715-s001.zip]

Archive with 1 entries (1 files):
- biosensors-2420765-supplementary.pdf
